# Supplementary material for: The Value of the Stemness Index in Ovarian Cancer Prognosis
Source: Genes (Basel). 2022 May 31;13(6):993. doi: 10.3390/genes13060993 (PMC9222264; doi:10.3390/genes13060993)
Supplement: Supplementary file 1 [file genes-13-00993-s001.zip]

Archive with 3 entries (2 files):
- Supplementary/
- Supplementary/Supplementary Table S1 The clinical information and clustering results.pdf
- Supplementary/Supplementary Table S2 The demographics between the two stemness subtypes.pdf
